# Supplementary material for: Is Elevated Neutrophil Count and Neutrophil-to-Lymphocyte Ratio a Cause or Consequence of Schizophrenia?—A Scoping Review
Source: Front Psychiatry. 2021 Sep 16;12:728990. doi: 10.3389/fpsyt.2021.728990 (PMC8483576; doi:10.3389/fpsyt.2021.728990)
Supplement: Supplementary file 2 [file Table_2.xlsx]

## Sheet: Supplementary Table 2
	Description of study participants
	PATIENTS						COMPARISON GROUP
Study	Recruitment	N =	% males	Age, mean SD	Diagnosis Disease state Medication status	Exclusion criteria	Recruitment	N =	% males	Age	Description	Exclusion criteria
Balcioglu et al., 2020	Inpatient clinic Outpatient unit	617	50	39.7 (10.6)	Diagnosis: SCZ (ICD-10) Disease state: NA2 Medication status: NA2	Comorbid psychiatric disorder, presence of a systemic disease that may influence inflammatory status such as diabetes mellitus, hepatic or renal failure (...), being under an anti-inflammatory or immunosuppressive medication or psychotropic medication other than antipsychotics, documented laboratory findings of liver or renal pathology, nutritional deficiency of vitamin B12 or folate and iron-def…	Healthy controls visiting outpatient unit for pre-employment health check	445	50	31.2 (9.7)	Healthy controls	No previous psychiatric or medical diagnosis coded and no current medication in the hospital electronic database.
Bustan et al., 2018	Acute adolescent ward	81	58	15.9 (1.6)	Diagnosis: Psychosis (DSM-5) Disease state: Psychotic Medication status: NA2	No evidence of affective episodes (depressive, manic, hypomanic or mixed episodes), based on the Diagnostic and Statistical Manual of Mental Disorders-5 Edition(DSM-5) criteria. No leukocytosis, lithium therapy, or fever.	Patients admitted to an acute adolescent ward	285	51.6	14.7 (1.8)	Non-psychotic patients. Major diagnoses of ADHD, adjustment disorder cluster B personality disorders, serious neurodevelopmental disorder.	Same as cases
Kovács et al., 2019	Psychiatric ward	22	59	49 (10.21)	Diagnosis: SCZ Disease state: NA2 Medication status: Medicated	Acute or chronic somatic comorbidities (allergies, autoimmune disorders, cancer, fever, infection)	NA	NA	NA	NA	Cases on long-term vs short term treatment	NA
Kulaksizoglu, 2016	Not clear. Patients followed for at least 2 years in a psychiatric ward.	64	56.2	40.2 (11.3)	Diagnosis: SCZ (DSM-4) Disease state: NA2 Medication status: Medicated	Alcohol and substance abuse or dependence, hypertension, heart disease, diabetes mellitus, hepatic or renal failure, autoimmune diseases, active infection, active or chronic inflammatory diseases, heavy smoking (.15 cigarettes per day), obesity (body mass index .30 kg/m2), and treatment with antiinflammatory, antioxidant, or immunosuppressive medications.	NA2	61	54	40.9 (14.2)	Healthy controls assessed through a semistructured psychiatric interview.	NA2
Núñez et al., 2019	Outpatient clinics and inpatient units	137	65.7	23 (6.1)	Diagnosis: FEP (DSM-4) Disease state: < 1 year since psychosis onset Medication status: medicated & unmedicated	Intellectual disability according to DSM-IV criteria, history of head injury with loss of consciousness, and systemic disease with mental health impact	NA2	81	64	23.8 (5.6)	Healthy controls Recruited during the same period and from the same geographic areas as patients, and were matched with patients for age, sex, ethnicity, and handedness	Intellectual disability, history of head injury with loss of consciousness, systemic disease with mental health impact, past or present psychotic symptoms or major depressive disorder, and having a first-degree relative with a history of psychotic disorder.
Semiz et al., 2014	Psychiatric ward	156	56.4	34.7 (7.9)	Diagnosis: SCZ (DSM-4) Disease state: NA2 Medication status: Medicated & AP-withdrawn > 2 weeks	Alcohol or substance abuse, hypertension, diabetes mellitus, manifest heart disease, hepatic or renal failure, clinical evidence of active infection, active or chronic inflammatory or autoimmune diseases, obesity, heavy smoking, and treatment with anti-inflammatory or immunosuppressive medication. Clinically significant abnormalities on the baseline physical examination (e.g., tachycardia, (...))…	Recruited from within the hospitals, and the general community	89	53.9	33.4 (9.7)	Healthy controls. Age and sex matched. None of them was taking any form of prescribed or over-the-counter medication. In the sampling of the control group, there was an attempt to find individuals who were living in the same neighborhood	Same exclusion criterias as SCZ-patients. Mental health screening (SCID-I) for exclusion of axis-1 diagnoses
Stefanović et al., 2015	Psychiatric ward	33	42.3	Distribution	Diagnosis: First episode of SCZ (ICD-10) Disease state: NA2 Medication status: Drug-naïve	Comorbidity with inflammatory, neurodegenerative, malignant diseases, congestive heart disease and infectious diseases, as well as patients who were identified as alcohol or psychoactive substance abusers.	NA	NA	NA	NA	Cases on different treatment regimes	NA
Steiner et al., 2019	Psychiatric ward	253	FEP: 58.9 SCZ: 64.5	FEP: 29 SCZ: 37	Diagnosis: FEP and chronic SCZ Disease state: Psychotic Medication status: Drug-naïve & AP-withdrawn > 6 weeks	Cannabis consumption or other substance abuse, psychosis induced by other medical conditions, a history of immune disease or immunotherapy	Healthy blood donors and hospital staff and their relatives	294	60.2	33	Healthy controls	Same exclusion criterias as SCZ-patients. In addition: screening for history of neuropsychiatric disorder (MINI)
Zhou et al., 2020	Psychiatric ward	1144	Drug-free: 26 SCZ: 33.6	Drug-free: 34 SCZ: 35	Diagnosis: SCZ (ICD-10) Disease state: NA2 Medication status: Drug-naïve & AP-withdrawn > 1 month & Medicated	(1) aged <18 or >60 years; (2) has an ongoing hematologic, cardiovascular, hepatic, renal disease, diabetes mellitus, hypertension, hyperlipidemia, systemic disorders known to be associated with immunological abnormalities, thyroid disease, acute infection, history of severe head injury and surgery, or malignancy, according to medical diagnoses; (3) currently pregnant or breastfeeding; (4) no dat…	NA	NA	NA	NA	Cases on medication vs cases not on medication	NA
Yüksel et al., 2018	Psychiatric ward	52	57.7	35.7 (10.3)	Diagnosis: SCZ (DSM-5) Disease state: Psychotic Medication status: NA	Anoxia or hypoxia during birth; major medical disorder or neuropsychiatric symptoms secondary to a metabolic disorder or structural lesion and any comorbid psychiatric disorders	Hospital staff	53	37.7	37.1 (12.3)	Healthy controls	No psychiatric diseases and no metabolic/chronic disease
Zorrilla et al., 1998	Psychiatric ward	81	56	30.6 (8.9)	Diagnosis: SCZ (DSM-III-R) Disease state: NA2 Medication status: AP-naïve & AP-withdrawn > 2 weeks	Major medical illnesses, current or past substance abuse disorder, or neurologic condition	NA2	HC: 61 Sibl.: 18	HC: 59 Sibl: 58	HC: 30.9 (7.6) Sibl.: 31.1 (10.3)	Healthy controls and Siblings of SCZ-probands	Same exclusion criterias as SCZ-patients Free of any Axis 1 disorder. Siblings of schizophrenic probands had to be within 5 years of age of their proband sibling. Normal controls had to be without a family history of schizophrenia or affective disorder.
Önder et al., 2020	Hospital	32	71.9	17.0 (1.3)	Diagnosis: Early onset SCZ Disease state: NA2 Medication status: NA2	Patients with leukocytosis (WBC count > 14,000/mm3)	Hospital	32	75.0	16.8 (1.6)	Healthy controls Recruited among age and sex-matched healthy children doing a routine health check-up before obtaining a sports licence.	NA2
Özdin & Böke, 2019	Psychiatric ward	105	59	32.8 (8.3)	Diagnosis: SCZ Disease state: Psychotic and remission Medication status: AP-medicated & AP-withdrawn	Chronic illness (infection diseases, hypertension, diabetes mellitus, autoimmune disease) other than schizophrenia or taking drugs other than antipsychotic medicines (steroids, nonsteroid antiinflammatory drugs, antibiotics) that could interfere with CBC values	Blood bank	105	59	33.2 (9.8)	Healthy controls Matched for age and gender	Chronic disease and drugs that could affect inflammation
NA = Not applicable NA2 = Information could not be retrieved
